# Supplementary material for: Empagliflozin Ameliorates Preeclampsia and Reduces Postpartum Susceptibility to Adriamycin in a Mouse Model Induced by Angiotensin Receptor Agonistic Autoantibodies
Source: Front Pharmacol. 2022 Mar 23;13:826792. doi: 10.3389/fphar.2022.826792 (PMC8984158; doi:10.3389/fphar.2022.826792)
Supplement: Supplementary file 2 [file DataSheet2.xlsx]

## Sheet: Figure1
group	SBP GD13（mmHg）	SBP GD14（mmHg）	SBP GD15（mmHg）	SBP GD16（mmHg）	SBP GD17（mmHg）	SBP GD18（mmHg）	ACR GD11（mg/g）	ACR GD19（mg/g）	BW GD13（g）	BW GD14（g）	BW GD15（g）	BW GD16（g）	BW GD17（g）	BW GD18（g）	BG GD13（mmol/L）	BG GD14（mmol/L）	BG GD15（mmol/L）	BG GD16（mmol/L）	BG GD17（mmol/L）	BG GD18（mmol/L）	urine glucose excretion（mmol/L）	urine sodium excretion（mmol/L）	serum BUN（mg/dL）
CTRL	94	92	109	109	125	100	8	7	26.3	27.52	29.12	30.51	33.11	35.64	6.7	7.1	6.7	6.8	7.5	7.3	0	53	27.944
CTRL	96	107	99	88	101	116	11	14	26.8	28.34	30.52	32.32	34.24	36.96	7.8	7.4	6.7	5.8	6.4	6.7	0	86	25.508
CTRL	87	98	97	113	90	99	14	15	26.33	27.71	29.32	30.71	33.01	35.65	7.9	7.8	6.1	7.6	7.5	8.1	0	79	19.271
CTRL	91	97	105	98	127	110	12	15	25.8	27.16	28.97	30.47	32.8	35.23	6.9	6.7	6.8	7.8	8.3	5.7	0	45
CTRL	94	100	98	92	105	102	13	17	25.88	27.32	29.18	30.64	32.94	35.58	6.3	6.6	6.2	6.3	8.1	8.6	2.8	60
CTRL	107	89	115	108	105	98	17	18	25.49	26.67	28.66	30.46	32.77	35.21	7	7.3	6.3	6.1	6.1	7.2	2.8	87
CTRL	97	101	89	96	97	99	11	25	25.45	26.21	28.64	32.67	33.56	36.87	6.5	7.2	7.1	6.9	6.6	5.9	2.8	102
CTRL	101	93	98	94	92	93	19	15	25.46	26.54	29.62	30.75	32.87	35.45	7.8	7.4	6.8	7.3	6.7	6.8	2.8	93
CTRL	105	92	99	98	102	96	13	13	26.55	27.65	28.87	30.23	32.65	34.69	7.2	7.3	7.4	7.5	6.6	7.8	2.8	88
CTRL	108	99	103	103	103	103	14	16	26.37	27.67	29.48	32.54	34.21	36.94	7.5	6.9	7.5	8.4	7.5	7.7	2.8	73
CTRL	100	100	108	106	123	107	27	13	26.54	27.38	29.87	32.93	35.2	37.54	8	7.5	7.7	6.3	7.4	7.4	2.8	68
CTRL	99	103	120	121	92	119	10	17	25.87	26.92	28.33	30.31	32.67	34.12	7.5	6.9	8.1	6.5	7.8	6.9	14	64
PE	107	110	114	123	129	129	7	45	27.16	28.06	28.83	30.4	32.73	34.46	6.8	5.9	6.8	6.6	6.3	6.9	0	77	25.396
PE	82	112	113	119	131	132	11	56	26.65	28.2	29.12	31.11	33.9	35.9	6.5	7.3	6.8	6.5	6.6	7.7	14	63	27.387
PE	87	106	114	121	119	127	11	65	26.99	28.6	29.94	31.83	32.12	35.41	6.7	6.1	8.6	6.1	6.4	6.2	14	59	22.372
PE	92	95	102	105	128	135	15	58	25.43	26.81	28.48	30.71	32.67	34.75	7	8.2	6.6	5.9	7.8	6.5	2.8	49
PE	105	111	103	101	136	140	12	44	26.65	28.08	29.85	31.46	33.91	35.77	6.6	7.8	6	6.8	6.9	6.7	2.8	77
PE	99	89	120	109	138	148	11	53	25.88	27.44	29.32	31.02	33.57	35.16	7.3	6.3	7.3	7.5	7.5	7.7	2.8	64
PE	98	108	92	119	123	122	19	35	25.83	26.22	28.32	29.76	32.72	34.82	7.8	7.4	6.7	7.3	7.9	6.7	2.8	94
PE	93	102	102	120	128	134	21	45	24.87	25.13	27.64	29.32	32.83	34.28	7.6	7.3	6.5	7.7	6.7	6.2	2.8	75
PE	99	117	98	106	130	138	16	47	26.47	28.36	29.74	30.28	33.65	35.76	7.8	7.1	5.9	6.9	6.6	7.6	2.8	58
PE	102	98	112	114	128	142	17	52	25.82	26.92	28.33	29.87	32.23	34.27	6.4	5.8	6.8	7.5	6.8	7.4	2.8	85
PE	96	96	117	118	126	129	14	38	26.48	28.38	29.37	30.98	33.62	35.97	6.5	6.6	7.6	6.9	6.9	7.6	2.8	58
PE	107	92	118	99	124	146	14	66	25.98	27.83	29.24	30.25	32.61	34.82	6.3	7.4	7.8	7.7	8.2	6.9	2.8	98
PE+Losartan	103	93	105	109	99	100	8	13	25.78	27.27	29.04	30.31	32.95	35.32	6.4	6.5	6.1	5.9	5.8	5.6	2.8	85	23.436
PE+Losartan	98	105	89	120	101	121	14	14	25.97	27.45	29.34	32.01	33.24	35.42	7	6.8	6.9	6.4	6.1	6.6	2.8	53	26.497
PE+Losartan	99	99	103	103	110	120	11	16	26.33	27.84	29.51	31.06	32.18	34.61	7.1	7.4	6.8	6.8	6.9	6.8	14	54	21.625
PE+Losartan	85	101	99	98	97	100	10	20	26.12	27.47	29.2	30.72	32.76	35.14	6.8	7.2	7.8	7.9	7.4	7.5	2.8	86
PE+Losartan	102	107	106	102	114	106	17	19	26.47	28.05	30.16	31.93	34.47	36.71	7.7	7.9	7.9	7.1	7.5	7.7	2.8	58
PE+Losartan	100	109	115	113	100	117	18	19	26.02	27.29	28.88	30.35	32.34	34.69	7.7	5.9	7.2	7.8	8.2	8	2.8	85
PE+Losartan	89	88	98	103	98	120	22	28	25.38	26.29	28.38	29.39	31.3	33.12	7.3	6.3	7.7	5.9	6.7	5.8	0	74
PE+Losartan	92	98	104	99	104	102	7	25	26.74	27.89	29.38	30.21	31.98	33.29	6.5	6.5	6.3	7.8	6.9	6.7	2.8	78
PE+Losartan	98	103	105	104	106	100	9	28	25.87	27.33	29.75	30.49	31.33	32.49	5.9	6.8	6.5	7.3	7.6	7.4	2.8	59
PE+Losartan	93	92	107	118	113	103	17	32	25.73	27.51	28.39	30.28	31.83	33.75	6.8	7.7	7.6	7.6	8	6.9	14	96
PE+Losartan	102	104	113	126	119	108	17	18	26.38	27.12	28.48	30.11	31.84	33.42	7.5	7.6	7.8	7.3	7.6	7.6	2.8	84
PE+Losartan	105	108	107	101	121	113	19	14	24.73	25.73	27.49	28.12	30.01	31.72	7.3	7.5	7.9	6.4	7.3	7.9	2.8	78
PE+EMPA	96	98	110	113	110	123	15	26	25.32	26.06	25.46	30.41	32.26	35.41	7	8	6.6	6.4	7.6	6.5	28	185	32.592
PE+EMPA	102	100	102	110	115	109	11	15	25.66	26.51	25.77	28.67	31.93	34.56	7.8	7.6	8	6.1	5.8	7.5	28	173	35.812
PE+EMPA	89	95	103	102	122	105	11	20	25.71	26.51	24.92	30.43	33.56	36.54	8.2	8.4	8.2	7.1	6.8	7.4	28	218	28.372
PE+EMPA	98	102	112	121	131	112	17	27	26.42	27.74	26.97	30.12	31.45	34.76	7.8	6.7	5.8	6	5.4	5.5	28	249
PE+EMPA	100	98	126	107	105	125	9	28	26.44	27.55	26.58	29.65	32.98	35.21	6.7	6.8	6.9	8.1	6.9	6.3	28	273
PE+EMPA	99	103	109	102	98	123	10	16	25.72	26.82	25.78	30.43	33.76	36.72	7.3	7.2	7.3	6.6	8	7.9	14	185
PE+EMPA	85	109	99	119	112	127	21	33	26.32	26.73	25.82	29.37	32.48	35.27	5.9	5.5	6.3	5.9	7.7	7.9	28	227
PE+EMPA	99	87	103	125	124	117	24	25	25.89	26.28	25.73	29.38	32.63	34.91	6.2	5.9	5.9	6.8	7.6	7.6	14	153
PE+EMPA	103	93	107	103	109	124	14	25	25.38	25.93	25.38	29.54	32.83	34.72	6.4	6.6	6.7	7.3	6.2	6.5	55	166
PE+EMPA	108	96	93	98	108	123	14	28	26.31	27.12	26.81	30.28	33.38	36.84	6.8	6.8	7.6	7.4	6.3	6.4	55	187
PE+EMPA	102	104	104	104	113	109	9	16	24.87	25.35	24.22	28.47	30.37	34.28	7.6	7.4	7.8	6.8	7.6	7.5	55	219
PE+EMPA	97	106	115	114	112	92	10	26	25.38	26.52	26.12	30.75	33.72	35.92	7.6	6.9	7.6	7.9	7.5	7.9	55	194

## Sheet: Figure2
group	synaptopodin/β-actin	nephrin/β-actin	podocin/β-actin
CTRL	1.02717	1.03445	0.871847
CTRL	1.06783	1.11228	1.20469
CTRL	0.905001	0.85327	0.923462
PE	0.580707	0.380265	0.548443
PE	0.433867	0.316957	0.447061
PE	0.332935	0.257881	0.337409
PE+Losartan	1.15477	0.869087	0.778162
PE+Losartan	1.00132	0.755983	0.934151
PE+Losartan	1.48045	0.745413	0.68697
PE+EMPA	0.935699	0.837878	0.970082
PE+EMPA	1.00044	0.769135	1.18868
PE+EMPA	1.07614	0.928444	0.904499

## Sheet: Figure3
group	OD at 450nm		group	podocin/β-actin	nephrin/β-actin	synaptopodin/β-actin		group	MFI
0	0.745267		CTRL	1.07075	0.917184	0.976043		CTRL	1684
0	0.867767		CTRL	0.902197	1.03691	1.05736		CTRL	1589
0	0.860167		CTRL	1.02706	1.04591	0.966598		CTRL	1892
0.1μM	0.700567		AT1-AA	0.867874	0.677628	0.31464		AT1-AA	7499
0.1μM	0.776367		AT1-AA	0.833474	0.817219	0.272281		AT1-AA	6221
0.1μM	0.852267		AT1-AA	0.746951	0.640251	0.353966		AT1-AA	6537
0.25μM	0.825467		AT1-AA+EMPA(0.25μM)	0.916023	0.865759	0.625261		AT1-AA+Losartan	1799
0.25μM	0.819867		AT1-AA+EMPA(0.25μM)	0.724663	0.898669	0.45834		AT1-AA+Losartan	2018
0.25μM	0.725467		AT1-AA+EMPA(0.25μM)	0.813643	0.752662	0.449264		AT1-AA+Losartan	2176
0.5μM	0.867467		AT1-AA+EMPA(0.5μM)	0.910324	0.848831	0.724996		AT1-AA+EMPA	1782
0.5μM	0.787767		AT1-AA+EMPA(0.5μM)	0.931688	0.706789	0.648937		AT1-AA+EMPA	2326
0.5μM	0.690667		AT1-AA+EMPA(0.5μM)	0.760289	0.6989	0.517334		AT1-AA+EMPA	2191
1μM	0.717367		AT1-AA+EMPA(1μM)	1.07186	1.04472	1.01234
1μM	0.758667		AT1-AA+EMPA(1μM)	1.24752	0.88324	0.912142
1μM	0.813767		AT1-AA+EMPA(1μM)	1.00038	0.972595	0.884914
2μM	0.697967		AT1-AA+EMPA(2μM)	1.18103	0.89594	0.937992
2μM	0.755767		AT1-AA+EMPA(2μM)	1.21327	0.816672	0.903066
2μM	0.856667		AT1-AA+EMPA(2μM)	1.0404	0.923721	0.993826
4μM	0.733267
4μM	0.804567
4μM	0.761867
8μM	0.825567
8μM	0.796267
8μM	0.724267

## Sheet: Figure4
group	sglt2 protein in renal cotex	sglt2 mRNA in renal cotex	sglt2 protein in podocytes	sglt2 mRNA in podocytes
CTRL	1.0177	1.01	0.964646	0.88
CTRL	0.842778	0.93	1.06455	1.15
CTRL	1.13952	1.06	0.970803	0.97
AT1-AA	2.42578	1.47	1.95426	1.68
AT1-AA	2.79227	1.61	1.93792	1.26
AT1-AA	2.17457	1.37	1.94127	1.57
AT1-AA+Losartan	1.56873	1.27	1.32122	1.33
AT1-AA+Losartan	1.73736	0.99	0.985054	1.14
AT1-AA+Losartan	1.36428	1.16	1.11199	1.02
AT1-AA+EMPA	0.691126	0.95	0.559093	0.93
AT1-AA+EMPA	0.868646	0.81	0.971693	0.8
AT1-AA+EMPA	0.528343	1.08	0.857344	0.91

## Sheet: Figure5
group	sirt1/β-actin	p-AMPK/AMPK	foxo1/β-actin	SOD2/β-actin
CTRL	0.83794	0.923942	0.934528	0.995377
CTRL	1.03626	0.898847	1.00081	0.903635
CTRL	1.1258	1.17721	1.06466	1.10099
AT1-AA	0.803578	0.627303	0.661475	0.709429
AT1-AA	0.589167	0.601498	0.60651	0.582331
AT1-AA	0.681562	0.524357	0.504004	0.486526
AT1-AA+Losartan	1.39423	1.10337	1.03746	1.1443
AT1-AA+Losartan	1.10394	1.07231	0.941563	1.05235
AT1-AA+Losartan	0.997742	1.68112	0.861418	0.984481
AT1-AA+EMPA	1.12896	1.2391	0.855169	1.04204
AT1-AA+EMPA	1.27694	1.07488	0.952341	0.925352
AT1-AA+EMPA	1.09208	1.04783	0.78151	1.16542

## Sheet: Figure6
group	sirt1/β-actin	p-AMPK/AMPK	foxo1/β-actin	SOD2/β-actin
CTRL	0.897905	1.03083	0.993531	0.996732
CTRL	1.29002	0.89483	0.940735	1.08292
CTRL	0.812072	1.07434	1.06573	0.920349
PE	0.439394	0.532219	0.541972	0.821153
PE	0.321391	0.431775	0.492588	0.751821
PE	0.344782	0.294255	0.33563	0.650853
PE+Losartan	0.835743	0.784287	0.927394	0.987602
PE+Losartan	0.879944	0.733515	1.111	1.02448
PE+Losartan	0.771315	0.924341	0.817321	0.855689
PE+EMPA	0.924542	0.702814	0.955409	1.28516
PE+EMPA	0.818736	0.935178	0.733953	0.966053
PE+EMPA	0.690392	0.643663	0.716864	1.12752

## Sheet: Figure7
group	number of live pups	fetal weight（g）	pup weight 0week（g）	pup weight 1week（g）	pup weight 2week（g）	pup weight 3week（g）	pup weight 4week（g）	pup weight 5week（g）	pup weight 6week（g）	pup weight 7week（g）	pup weight 8week（g）	pup weight 9week（g）	pup weight 10week（g）	serum BUN（mg/dL）
CTRL	12	1.02	1.41	3.91	6.9	8.6	16.46	18.92	19.33	19.45	20.21	21.32	21.17	21.952
CTRL	11	1.05	1.39	3.97	7.5	9.72	14.28	19.32	18.45	18.98	19.43	20.54	20.51	22.376
CTRL	10	1.1	1.45	3.89	6.76	7.89	15.28	18.46	18.99	19.35	20.11	21.26	21.67	25.382
CTRL	9	1.03	1.34	3.73	6.98	8.97	14.28	17.53	18.65	19.73	19.51	20.38	20.21	24.386
CTRL	8	0.93	1.44	3.59	6.85	8.31	13.47	17.93	22.72	23.63	25.33	27.72	27.23	25.382
CTRL	8	1.02	1.38	3.68	6.87	9.59	15.88	19.36	21.85	22.76	24.67	26.31	26.76	19.376
CTRL			1.39	3.56	7.18	8.87	14.47	19.36	21.59	22.62	23.74	25.76	25.61
CTRL			1.42	4.02	8.24	9.27	16.03	17.87	22.67	23.89	24.52	26.62	26.43
PE	9	0.83	1.22	3.6	9.5	10.8	15.98	18.32	19.01	19.83	19.71	20.32	20.21	16.772
PE	8	0.77	1.34	3.86	9.22	10.95	15.21	18.23	18.34	19.34	19.01	21.32	21.21	27.392
PE	8	0.93	1.23	3.73	8.61	10.98	15.19	17.52	18.78	19.34	19.37	21.38	20.76	21.387
PE	7	0.84	1.33	3.74	8.87	10.78	14.66	17.93	18.02	19.32	19.35	20.45	20.98	22.386
PE	7	0.98	1.34	4.09	8.64	10.45	13.91	17.2	21.76	23.21	23.65	26.32	27.31	22.873
PE	8	0.94	1.37	3.88	9.32	9.03	17.09	18.31	21.21	22.43	23.56	25.47	25.32	24.372
PE			1.38	3.93	8.38	10.57	16.25	18.1	21.19	21.43	23.76	25.32	25.12
PE			1.35	3.63	8.86	9.88	16.16	17.63	20.31	22.56	23.65	25.45	25.78
Losartan	7	0.93	1.21	3.6	8.12	9.23	12.67	15.82	16.38	17.98	19.38	19.76	20.23	38.273
Losartan	7	0.96	1.25	3.54	8.33	8.99	14.22	15.27	16.37	17.93	18.89	19.47	19.38	37.284
Losartan	6	1.02	1.33	3.51	8.63	9.32	14.32	16.01	16.83	18.08	18.92	19.37	19.48	33.283
Losartan	6	0.94	1.37	3.45	9.21	10.87	13.91	16.43	17.39	17.93	18.83	20.94	20.84	40.287
Losartan	5	0.86	1.22	3.78	8.02	9.32	13.92	16.32	17.38	20.37	21.87	23.58	24.87	41.387
Losartan	4	0.99	1.34	3.84	8.32	9.56	15.02	17.87	19.32	20.88	23.27	23.54	22.65	39.862
Losartan			1.31	3.9	7.63	9.65	15.09	17.82	19.73	20.81	21.86	22.32	23.49
Losartan			1.37	3.2	7.43	8.56	15.97	17.65	19.32	20.75	21.75	22.48	22.69
PE+Losartan	4	0.89	1.3	3.1	6.25	7.23	11.24	14.78	15.87	17.34	17.54	18.44	17.49	40.348
PE+Losartan	4	0.93	1.18	3.32	6.48	8.34	12.76	15.87	15.68	17.38	17.39	18.58	18.36	44.322
PE+Losartan	5	0.99	1.25	3.41	7.32	8.87	13.84	15.22	15.85	17.48	17.29	17.65	18.49	45.736
PE+Losartan	3	0.84	1.27	3.21	7.15	8.93	13.32	16.32	16.48	17.48	17.93	18.87	18.69	39.845
PE+Losartan	2	0.82	1.2	3.56	7.07	8.31	13.24	15.56	16.32	18.79	19.32	20.54	20.72	39.483
PE+Losartan	3	0.84	1.22	3.92	7.52	8.46	13.15	15.87	17.47	19.47	20.73	21.48	20.47	41.847
PE+Losartan			1.19	3.21	6.54	8.76	13.04	15.32	18.87	19.43	20.32	21.29	21.85
PE+Losartan			1.27	3.11	6.19	7.87	12.79	14.45	18.46	18.58	19.36	20.7	21.59
EMPA	12	1.02	1.3	3.21	7.31	9.21	13.83	16.46	18.39	19.29	20.42	20.83	20.74	20.763
EMPA	10	1.05	1.38	3.34	7.14	9.76	13.87	16.48	18.63	19.39	20.02	20.53	21.39	22.953
EMPA	10	1.06	1.35	3.45	7.41	9.79	13.28	17.49	18.98	20.83	22.45	22.87	22.22	27.497
EMPA	9	0.99	1.35	3.44	5.95	8.27	12.32	17.92	18.72	20.47	21.02	21.36	21.53	30.476
EMPA	8	0.92	1.34	3.59	6.96	8.57	12.38	17.38	20.39	22.42	23.81	24.38	24.56	28.387
EMPA	8	0.95	1.42	3.25	7.24	9.37	13.53	18.76	21.98	23.29	24.42	24.67	24.98	23.487
EMPA			1.41	3.46	7.38	8.86	13.92	18.38	22.47	23.86	24.49	24.98	25.49
EMPA			1.4	3.59	8.82	10.38	15.32	19.81	23.48	23.84	24.94	25.96	26.78
PE+EMPA	8	0.93	1.43	3.51	9.6	11.34	13.54	15.38	16.37	17.86	18.45	19.89	19.45	31.808
PE+EMPA	8	0.99	1.36	3.44	9.28	10.76	12.87	15.38	16.88	18.36	18.65	20.45	20.59	25.372
PE+EMPA	10	1.02	1.23	3.32	9.54	10.32	12.73	14.98	15.45	16.73	17.47	18.21	18.45	22.376
PE+EMPA	9	0.87	1.31	3.42	9.4	11.45	14.34	15.69	16.37	17.48	18.45	19.78	19.93	26.876
PE+EMPA	9	0.93	1.32	3.17	9.2	13.86	17.38	19.76	21.28	22.48	23.87	25.87	26.98	30.187
PE+EMPA	8	0.85	1.36	3.47	7.57	11.43	16.85	18.32	22.84	23.58	24.68	26.89	26.73	21.283
PE+EMPA			1.33	3.78	8.99	13.45	17.34	20.48	22.65	23.98	24.87	25.89	25.78
PE+EMPA			1.33	3.42	9.26	10.34	16.45	19.34	22.45	23.88	24.65	25.37	25.22

## Sheet: Figure8
group	ACR before ADR（mg/g）	ACR after ADR（mg/g）	serum BUN before ADR（mg/dL）	serum BUN after ADR（mg/dL）	% Sclerotic Glomeruli
CTRL	6	148	23.016	30.072	19
CTRL	7	115	25.733	32.387	28
CTRL	6	129	25.892	31.483	20
CTRL	8	81		33.973
CTRL	9	93		26.387
CTRL	8	88		29.043
CTRL	10
CTRL	7
CTRL	9
PE	8	390	19.936	46.228	60
PE	6	376	27.672	49.297	65
PE	13	149	25.653	50.387	60
PE	7	337		43.287
PE	6	359		42.713
PE	7	341		46.726
PE	9
PE	8
PE	6
PE+Losartan	5	210	22.624	29.176	30
PE+Losartan	7	168	24.383	21.376	25
PE+Losartan	8	173	25.376	25.784	30
PE+Losartan	9	182		25.877
PE+Losartan	8	159		32.297
PE+Losartan	13	121		29.844
PE+Losartan	7
PE+Losartan	6
PE+Losartan	7
PE+EMPA	6	145	22.064	25.536	35
PE+EMPA	8	138	19.287	23.563	30
PE+EMPA	9	99	25.392	27.497	21
PE+EMPA	7	148		28.476
PE+EMPA	4	154		26.497
PE+EMPA	7	178		30.486
PE+EMPA	14
PE+EMPA	6
PE+EMPA	7

## Sheet: Figure9
group	WT-1 positive cell number/Glom	Glomerular synaptopodin expression（score）
CTRL+ADR	12	1
CTRL+ADR	11	1.16
CTRL+ADR	9	0.84
PE+ADR	2	0.38
PE+ADR	4	0.48
PE+ADR	3	0.52
PE+Losartan+ADR	5	0.85
PE+Losartan+ADR	5	0.63
PE+Losartan+ADR	9	0.73
PE+EMPA+ADR	9	0.88
PE+EMPA+ADR	8	0.73
PE+EMPA+ADR	9	0.82
